# Supplementary material for: Preclinical Evidence of Paeoniflorin Effectiveness for the Management of Cerebral Ischemia/Reperfusion Injury: A Systematic Review and Meta-Analysis
Source: Front Pharmacol. 2022 Apr 8;13:827770. doi: 10.3389/fphar.2022.827770 (PMC9032804; doi:10.3389/fphar.2022.827770)
Supplement: Supplementary file 2 [file Table1.XLSX]

## Sheet: Quality assessment
	selection bias			performance bias		detection bias		withdrawal bias	selective reporting bias	other bias
	equence generation	baseline characteristics	allocation concealment	random housing	blinding of investigators	random outcome assessment	blinding of the assessor to outcomes	availability of incomplete outcome data	selective outcome reporting	other sources of bias
Xiao l（2005）	0	0	0	0	0	0	0	1	1	1	3
Wang jp（2008）	0	1	0	0	0	0	0	1	1	1	4
He jy（2014）	1	1	0	0	0	0	0	0	1	1	4
Mao sl（2014）	0	1	0	0	0	0	0	1	1	0	3
Rao ml（2014）	0	1	0	0	0	0	0	1	1	1	4
Liu ty（2016）	0	1	0	0	0	0	0	1	0	1	3
Liao jm（2018）	1	1	0	0	0	0	0	0	1	1	4
Yu ml（2018）	1	1	0	0	0	0	0	0	1	1	4
Tang ny（2010）	0	1	0	1	0	0	1	1	1	1	6
Zhang yq（2015）	0	0	0	0	0	0	1	1	0	1	3
Chu hl（2017）	0	1	0	1	0	0	1	1	1	1	6
Ko ch（2018）	0	1	0	1	0	0	1	1	1	1	6
Tang hl（2021）	0	1	0	1	0	0	0	1	1	1	5

## Sheet: NSS
study	year	tsample	tmean	tsd	csample	cmean	csd	before	time	dose	Itime	n	way	score	Anesthetic	NVV
Xiao L	2005	8	1.27778	0.325397	8	2.45238	0.18254	1	1	3	1	1	2	1	1	1
Wang JP	2008	16	2.44	0.63	16	3.06	0.77	1	1	3	1	2	2	2	1	1
He JY	2014	9	2	0.89	9	3	0.63	1	2	2	1	1	2	2	1	1
Mao SL	2014	6	1.33	0.52	6	2.5	1.05	1	1	3	1	1	1	1	1	1
Rao ML	2014	9	1.57	0.64	9	3	0.43	2	1	3	1	1	2	2	1	2
Liu TY	2016	20	2.5	0.4	20	3.1	0.5	1	1	3	2	2	2	2	1	1
Liao JM	2018	11	1	0.19	11	1.82	0.3	2	2	1	1	2	3	2	1	1
Yu ML	2018	15	1	0.5	15	1.7	0.8	2	2	1	1	2	3	2	2	1
Tang NY1	2010	6	0.8	0.4	6	2.2	0.4	1	1	2	1	1	3	1	1	1
Tang NY2	2010	6	2.2	0.4	6	2.2	0.4	2	1	2	1	1	3	1	1	1
Zhang YQ	2015	16	1.10476	0.390476	16	2.04762	0.438095	2	2	2	2	2	2	3	1	2
Chu HL	2017	6	6.77419	0.774194	6	8.77419	1.35484	2	2	2	1	1	2	2	1	2
Ko CH	2018	6	5.67	0.94	6	7.67	0.47	2	2	2	1	1	2	3	2	1
Tang HL	2021	10	3.61765	0.441176	10	5.97059	0.544118	2	2	1	2	2	2	3	1	1
		144			144
Chu HL	2017	6	6.77419	0.774194	6	8.77419	1.35484
He JY	2014	9	2	0.89	9	3	0.63
Ko CH	2018	6	5.67	0.94	6	7.67	0.47
Liao JM	2018	11	1	0.19	11	1.82	0.3
Liu TY	2016	20	2.5	0.4	20	3.1	0.5
Mao SL	2014	6	1.33	0.52	6	2.5	1.05
Rao ML	2014	9	1.57	0.64	9	3	0.43
Tang HL	2021	10	3.61765	0.441176	10	5.97059	0.544118
Tang NY1	2010	6	0.8	0.4	6	2.2	0.4
Tang NY2	2010	6	2.2	0.4	6	2.2	0.4
Wang JP	2008	16	2.44	0.63	16	3.06	0.77
Xiao L	2005	8	1.27778	0.325397	8	2.45238	0.18254
Yu ML	2018	15	1	0.5	15	1.7	0.8
Zhang YQ	2015	16	1.10476	0.390476	16	2.04762	0.438095

## Sheet: CIS
study	year	tsample	tmean	tsd	csample	cmean	csd	before	time	dose	Itime	n	way	score
Xiao L	2005	8	15.4	4.9	8	41.7	2.2	2	1	2	1	1	2	1
Wang JP	2008	8	20.53	2.05	8	32.03	2	2	1	2	1	2	2	2
He JY	2014	3	35.31	2.34	3	53.48	1.94	2	2	1	1	1	2	2
Rao ML	2014	3	17.49	1.54	3	33.58	0.96	1	1	2	1	1	2	2
Liu TY	2016	20	40	10	20	50	10	2	1	2	2	2	2	2
Liao JM	2018	8	18.97	1.05	8	28.55	0.87	1	2	1	1	2	3	2
Yu ML	2018	10	19.32	13.14	10	32.13	6.56	1	2	1	1	2	3	2
Tang NY1	2010	6	2.7	1.7	6	12.6	2.5	2	1	1	1	1	3	1
Tang NY2	2010	6	7.9	1.4	6	12.6	2.5	2	1	1	1	1	3	1
Zhang YQ	2015	8	10.7582	3.44262	8	30.9836	3.15574	1	2	1	2	2	2	3

## Sheet: BWC
study	year	tsample	tmean	tsd	csample	cmean	csd
Chu HL	2017	6	81.1429	0.825397	6	83.1746	0.793651
He JY	2014	3	74.29	1.57	3	83.37	3.2
Rao ML	2014	3	80	0.56338	3	83.4085	0.676056

## Sheet: TUNEL
study	year	tsample	tmean	tsd	csample	cmean	csd
Wang JP	2008	8	41.54	8.68	8	65.48	6.94
Mao SL	2014	6	18.5	4.3	6	29.5	2.6
Liu TY	2016	8	42	8.4	8	66.2	7.3
Ko CH	2018	6	3	1.9	6	42.8	45.5
Tang NY1	2010	6	355.3	78.9	6	931.5	176.3

## Sheet: ELISA
study	year	tsample	tmean	tsd	csample	cmean	csd
Tang HL	2021	3	96.5517	5.51724	3	131.31	7.72414	TNF-α
Liao JM	2018	9	3.69	0.16	9	6.84	0.22
study	year	tsample	tmean	tsd	csample	cmean	csd
Tang HL	2021	3	111.489	4.25532	3	161.277	9.78723	1L-1β
Liao JM	2018	9	3.54	0.27	9	6.36	0.33
study	year	tsample	tmean	tsd	csample	cmean	csd
Liao JM	2018	9	3.69	0.16	9	6.84	0.22
Tang HL	2021	3	96.5517	5.51724	3	131.31	7.72414
